# Supplementary material for: Season of Birth and Dopamine Receptor Gene Associations with Impulsivity, Sensation Seeking and Reproductive Behaviors
Source: PLoS One. 2007 Nov 21;2(11):e1216. doi: 10.1371/journal.pone.0001216 (PMC2075470; doi:10.1371/journal.pone.0001216)
Supplement: File S2 — Datafile. Complete dataset from the study. (0.15 MB XLS) [file pone.0001216.s002.xls]

## Sheet: datafile for submission exported from excel
ID	Season	Sex1Male0Female	DRD2_HomoMajorVremainder	DRD4_SSvL	DRD2_Genotype	DRD4	AgeSex	KidsAge	SOI	Virgin	Children	Log value of DDT Score	DDT Value Logged with those with R2 less than .30 excluded	BISAttentionalImpulsivity	BISMotorImpulsivity	BISNonPlaningImpulsivity	BISTotal	EIQVenturesomeness	EIQImpulsivity	SSSDisinhbition	SSSExperSeek	SSSBoredomSusceptibility	SSSThrillAdventSeek	SSSTotalCompletesOnly	Race	Winter0NotWinter1	Winter0NotWinter11980After	BirthCountry	European	CentralSouthAmericanCarribean	South_Asian	East_Asian	HispanicLatino	PuertoRicanCarribean	Native__South_American	Native_North_American	Pacific_Islander	Middle_Eastern	African_American	African	TotalRace	EthnicityDadsDad	FFOther	EthnicityDadsMom	FMOther	EthnicityMomsMom	MMOther	EthnicityMomsDad	MFOther
2329	#NULL!	Male	A1-	L+	A2	4/7	15	#NULL!	91	0	#NULL!	-2.1904	-2.1904	13	21	21	55	11	4	4	6	4	9	23	European	0	#NULL!	usa	0.75	0	0	0	0	0	0	0	0	0	0	0	0.75		unknown	European		European		European
4850	#NULL!	Female	A1-	L-	A2	2/2	14	#NULL!	21	0	#NULL!	-4.26416	#NULL!	11	16	23	50	3	0	2	4	1	0	7	European	0	#NULL!	usa	0.5	0	0	0	0	0	0	0	0	0	0	0	0.5	European	irish	European
3882	#NULL!	Female	A1+	L-	A1/A2	4/4	#NULL!	28	27	1	1	#NULL!	#NULL!	12	17	16	45	9	7	2	5	0	4	11		#NULL!	#NULL!	GUYANA SOUTH	0	0	0.375	0	0	0	0	0	0	0	0.5	0	0.875	African American South Asian	INDIAN AND BLA	African American		African American Other		South Asian	INDIAN
1899	#NULL!	Female	A1-	L-	A2	4/4	#NULL!	#NULL!	#NULL!	#NULL!	#NULL!	-0.82606	-0.82606	11	17	25	53	5	2	4	5	2	6	17		#NULL!	#NULL!		0	0	0	0	0	0	0	0	0	0	0	0	0
4179	#NULL!	Female	A1-	L-	A2	2/2	#NULL!	#NULL!	#NULL!	#NULL!	#NULL!	-0.189223	-0.189223	#NULL!	#NULL!	#NULL!	#NULL!	5	3	1	4	1	3	9		#NULL!	#NULL!		0	0	0	0	0	0	0	0	0	0	0	0	0
7981	#NULL!	Female	A1+	L-	A1	4/4	#NULL!	29	#NULL!	1	1	-1.16815	-1.16815	14	21	26	61	2	6	2	0	3	1	6	CentralSouthAmericanCarribean	0	0	Jamaica	0	1	0	0	0	1	0	0	0	0	0	0	1	Carribean	Caribbean (Bla	Carribean	Caribbean (Blac	Carribean	Caribbean (Black)	Carribean	Caribbean (Black)
4506	#NULL!	Female	A1+	L-	A1/A2	4/4	22	27	33	0	1	-0.422729	-0.422729	14	18	22	54	3	6	3	5	2	3	13	CentralSouthAmericanCarribean	0	0	Honduras	0	1	0	0	1	0	0	0	0	0	0	0	1	Latino	Latino (centra	Latino	Latina (central	Latino	Latina (central american)	Latino	Latino (central american)
1980	#NULL!	Female	A1-	L-	A2	4/4	#NULL!	28	#NULL!	1	1	-2.68976	#NULL!	21	#NULL!	32	#NULL!	7	12	6	3	4	3	16		1	1	india	0	0	1	0	0	0	0	0	0	0	0	0	1	South Asian		South Asian		South Asian		South Asian
6173	#NULL!	Female	A1+	L+	A1/A2	4/7	#NULL!	#NULL!	35	1	0	-0.517454	#NULL!	#NULL!	24	19	#NULL!	7	8	2	5	4	5	16		1	1	india	0	0	1	0	0	0	0	0	0	0	0	0	1	South Asian		South Asian		South Asian		South Asian
5956	#NULL!	Female	A1+	L+	A1	4/7	#NULL!	29	29	#NULL!	1	0.236196	0.236196	14	19	27	60	9	4	3	6	0	8	17	CentralSouthAmericanCarribean	0	0	COLOMBIA	0	1	0	0	0	0	1	0	0	0	0	0	1	Natice South American		Natice South American		Natice South American		Natice South American
1984	#NULL!	Female	A1-	L+	A2	2/7	17	28	34	0	1	-2.17203	#NULL!	13	26	23	62	12	9	0	4	2	7	13		0	0	panama	0	0	0	0	0	0	0	1	0	0	0	0	1	Native North American		Native North American		Native North American		Native North American
2699	#NULL!	Male	A1-	L-	A2	4/4	#NULL!	#NULL!	#NULL!	#NULL!	#NULL!	-1.65158	-1.65158	15	21	21	57	4	5	8	7	2	2	19		#NULL!	#NULL!		0	0	0	0	0	0	0	0	0	0	0	0	0
2165	#NULL!	Male	A1+	L-	A1/A2	4/4	#NULL!	#NULL!	#NULL!	1	#NULL!	-1.26877	-1.26877	20	#NULL!	22	#NULL!	9	#NULL!	1	4	0	8	13		#NULL!	#NULL!	Gambia	0	0	0	0	0	0	0	0	0	0	0	1	1	African		African		African		African
4401	#NULL!	Male	A1+	L-	A1/A2	4/4	#NULL!	26	#NULL!	1	1	-1.34228	-1.34228	19	20	30	69	10	8	3	1	3	3	10	East_Asian	0	0	hong kong	0	0	0	1	0	0	0	0	0	0	0	0	1	East Asian		East Asian		East Asian		East Asian
6604	#NULL!	Male	A1-	L-	A2	4/4	19	28	57	0	1	#NULL!	#NULL!	#NULL!	25	36	#NULL!	8	#NULL!	3	5	2	7	17	CentralSouthAmericanCarribean	1	1	trinidad	0	1	0	0	0	1	0	0	0	0	0	0	1	Carribean	caribbean/west	Carribean	caribbean/west	Carribean	caribbean/west indian	Carribean	caribbean/west indian
3020	#NULL!	Male	A1-	L-	A2	4/4	#NULL!	32	42	1	1	-1.42027	-1.42027	14	20	24	58	6	5	2	1	1	8	12		1	1	Myanmar (Burm	0	0	0.25	0.75	0	0	0	0	0	0	0	0	1	South Asian East Asian	South East Asi	South Asian East Asian	South East Asia	East Asian		East Asian
5518	Winter	Female	A1-	L+	A2	7/7	14	27	65	0	1	-2.07809	-2.07809	16	28	28	72	13	12	6	6	6	10	28	European	0	0	USA	1	0	0	0	0	0	0	0	0	0	0	0	1	European		European		European		European
5214	Winter	Female	A1-	L-	A2	4/4	16	30	47	0	1	-1.40533	-1.40533	19	20	20	59	2	5	7	3	2	3	15	European	0	0	usa	1	0	0	0	0	0	0	0	0	0	0	0	1	European		European		European		European
2620	Winter	Female	A1-	L-	A2	2/4	#NULL!	29	55	1	1	-1.11763	-1.11763	17	24	26	67	10	12	5	8	5	4	22	European	0	0	usa	1	0	0	0	0	0	0	0	0	0	0	0	1	European		European		European		European
1884	Winter	Female	A1+	L-	A1/A2	4/4	18	29	26	0	1	-1.70395	-1.70395	15	15	22	52	11	9	4	5	3	7	19	European	0	0	USA	1	0	0	0	0	0	0	0	0	0	0	0	1	European		European		European		European
1357	Winter	Female	A1-	L+	A2	4/7	20	28	29	0	1	-1.46712	-1.46712	#NULL!	18	#NULL!	#NULL!	10	3	1	3	0	8	12	European	0	0	usa	1	0	0	0	0	0	0	0	0	0	0	0	1	European		European		European		European
7505	Winter	Female	A1+	L+	A1/A2	4/7	#NULL!	27	29	1	1	-1.2278	-1.2278	15	25	25	65	6	9	7	3	3	6	19	European	0	0	U.S.	1	0	0	0	0	0	0	0	0	0	0	0	1	European		European		European		European
2518	Winter	Female	A1-	L-	A2	4/4	16	28	106	0	1	-1.00433	-1.00433	18	22	21	61	7	17	7	4	2	5	18	European	0	0	usa	1	0	0	0	0	0	0	0	0	0	0	0	1	European		European		European		European
6063	Winter	Female	A1-	L-	A2	2/4	#NULL!	28	#NULL!	#NULL!	1	-2.23528	#NULL!	18	21	31	70	#NULL!	10	4	6	5	10	25	European	0	0	USA	1	0	0	0	0	0	0	0	0	0	0	0	1	European	Irish	European	Irish	European	Irish	European	Irish
5299	Winter	Female	A1+	L-	A1/A2	4/4	16	28	56	0	1	-1.38088	-1.38088	17	17	21	55	9	9	5	8	2	6	21	European	0	0	USA	1	0	0	0	0	0	0	0	0	0	0	0	1	European		European		European		European
5760	Winter	Female	A1+	L-	A1	2/4	17	30	99	0	1	-1.11903	-1.11903	15	26	30	71	14	11	10	6	1	9	26	European	0	0	usa	1	0	0	0	0	0	0	0	0	0	0	0	1	European		European	american	European		European
6420	Winter	Female	A1+	L-	A1	3/4	17	28	37	0	1	-1.8032	-1.8032	13	20	20	53	10	6	4	7	2	8	21	European	0	0	us	1	0	0	0	0	0	0	0	0	0	0	0	1	European		European		European		European
7522	Winter	Female	A1+	L-	A1/A2	3/4	18	23	57	0	1	-1.57025	-1.57025	15	18	25	58	6	7	3	7	3	4	17	European	0	0	usa	1	0	0	0	0	0	0	0	0	0	0	0	1	European		European		European		European
7027	Winter	Female	A1-	L+	A2	4/7	17	28	86	0	1	-0.457686	-0.457686	18	23	25	66	5	6	7	3	2	2	14	European	0	0	US	1	0	0	0	0	0	0	0	0	0	0	0	1	European		European		European		European
2356	Winter	Female	A1+	L-	A1/A2	4/4	17	27	51	0	1	-1.56831	-1.56831	9	13	15	37	0	4	5	3	0	0	8	European	0	0	USA	1	0	0	0	0	0	0	0	0	0	0	0	1	European		European		European		European
2795	Winter	Female	A1+	L+	A1/A2	4/7	18	28	64	0	1	-1.45676	-1.45676	15	19	23	57	10	15	8	5	5	6	24	European	0	0	usa	1	0	0	0	0	0	0	0	0	0	0	0	1	European		European		European		European
2232	Winter	Female	A1+	L-	A1/A2	4/4	#NULL!	#NULL!	63	1	0	-0.56084	-0.56084	14	18	25	57	12	13	3	10	3	7	23	European	0	0	usa	1	0	0	0	0	0	0	0	0	0	0	0	1	European		European		European		European
7431	Winter	Female	A1-	L-	A2	4/4	17	28	73	0	1	-0.48032	-0.48032	18	22	24	64	13	18	10	5	5	9	29	European	0	0	usa	1	0	0	0	0	0	0	0	0	0	0	0	1	European		European		European		European
7770	Winter	Male	A1+	L-	A1	4/4	#NULL!	30	22	1	1	-2.00252	#NULL!	17	24	16	57	11	8	#NULL!	7	2	9	#NULL!	European	0	0	us	1	0	0	0	0	0	0	0	0	0	0	0	1	European		European		European		European
2001	Winter	Male	A1+	L-	A1/A2	3/4	15	35	83	0	1	-0.835933	#NULL!	16	21	27	64	14	7	7	6	5	10	28	European	0	0	USA	1	0	0	0	0	0	0	0	0	0	0	0	1	European		European		European		European
3181	Winter	Male	A1-	L-	A2	3/4	17	24	16	0	1	-2.15599	-2.15599	13	23	26	62	10	12	5	8	2	5	20	European	0	0	us	1	0	0	0	0	0	0	0	0	0	0	0	1	European		European		European		European
6929	Winter	Male	A1-	L+	A2	4/7	16	30	64	0	1	-2.11217	-2.11217	16	28	#NULL!	#NULL!	12	11	7	9	5	5	26	European	0	0	usa	1	0	0	0	0	0	0	0	0	0	0	0	1	European		European		European		European
1732	Winter	Male	A1-	L-	A2	4/4	17	35	103	0	1	-1.57036	-1.57036	20	31	28	79	9	17	9	7	6	7	29	European	0	0	belarus	1	0	0	0	0	0	0	0	0	0	0	0	1	European		European		European		European
4763	Winter	Male	A1+	L+	A1/A2	4/7	16	30	72	0	1	-1.01415	-1.01415	16	23	26	65	11	13	9	7	3	7	26	European	0	0	us	1	0	0	0	0	0	0	0	0	0	0	0	1	European		European		European		European
7082	Winter	Male	A1-	#NULL!	A2		18	26	#NULL!	0	1	-0.669886	-0.669886	26	27	38	91	11	20	10	6	5	7	28	European	0	0	usa	1	0	0	0	0	0	0	0	0	0	0	0	1	European		European		European		European
1213	Winter	Male	A1-	L+	A2	4/7	17	32	70	0	1	-2.2433	-2.2433	19	27	#NULL!	#NULL!	15	11	6	9	5	10	30	European	0	0	United States	1	0	0	0	0	0	0	0	0	0	0	0	1	European		European		European		European
1471	Winter	Male	A1+	L-	A1/A2	4/4	18	30	101	0	1	-1.6784	-1.6784	14	19	27	60	3	6	7	1	#NULL!	2	#NULL!	European	0	0	US	1	0	0	0	0	0	0	0	0	0	0	0	1	European		European		European		European
1990	Winter	Male	A1+	L-	A1	4/4	18	28	69	0	1	-0.364031	-0.364031	16	22	#NULL!	#NULL!	11	12	5	7	4	9	25	European	0	0	USA	1	0	0	0	0	0	0	0	0	0	0	0	1	European		European		European		European
7991	Winter	Male	A1+	L-	A1	2/4	17	32	82	0	1	-0.878161	-0.878161	18	26	31	75	8	18	9	4	5	5	23	European	0	0	united states	1	0	0	0	0	0	0	0	0	0	0	0	1	European		European		European		European
1621	Winter	Male	A1+	L+	A1/A2	4/7	16	27	30	0	1	-0.787156	-0.787156	17	25	28	70	13	5	1	7	2	8	18	European	0	0	USA	1	0	0	0	0	0	0	0	0	0	0	0	1	European		European		European		European
7314	Winter	Male	A1-	L-	A2	2/4	#NULL!	30	29	1	1	-0.16678	-0.16678	22	21	21	64	12	11	6	3	4	6	19	European	0	0	England	1	0	0	0	0	0	0	0	0	0	0	0	1	European		European		European		European
6493	Winter	Male	A1-	L-	A2	4/4	16	30	79	0	1	-1.82156	-1.82156	21	23	28	72	13	13	6	8	7	9	30	European	0	0	usa	1	0	0	0	0	0	0	0	0	0	0	0	1	European		European		European		European
2524	Winter	Male	A1-	L+	A2	4/7	15	28	80	0	1	-0.727453	-0.727453	18	18	25	61	13	8	8	1	1	7	17	European	0	0	Belarus	1	0	0	0	0	0	0	0	0	0	0	0	1	European		European		European		European
1790	Winter	Male	A1+	L-	A1/A2	4/4	17	28	76	0	1	-1.86277	-1.86277	11	17	23	51	13	4	7	4	2	10	23	European	0	0	USA	1	0	0	0	0	0	0	0	0	0	0	0	1	European		European		European		European
4347	Winter	Male	A1-	L-	A2	3/4	#NULL!	35	#NULL!	1	1	-1.00242	-1.00242	17	20	28	65	9	11	9	7	8	5	29	European	0	0	America	1	0	0	0	0	0	0	0	0	0	0	0	1	European		European		European		European
7062	Winter	Male	A1-	L+	A2	4/7	16	27	77	0	1	-0.915093	-0.915093	18	24	27	69	9	15	9	7	3	4	23	European	0	0	USA	1	0	0	0	0	0	0	0	0	0	0	0	1	European		European		European		European
5026	Winter	Male	A1-	L+	A2	4/7	17	30	99	0	1	-0.80476	-0.80476	15	23	25	63	15	14	10	#NULL!	7	9	#NULL!	European	0	0	USA	1	0	0	0	0	0	0	0	0	0	0	0	1	European		European		European		European
5563	Winter	Male	A1+	L-	A1/A2	4/4	17	29	49	0	1	-0.670171	-0.670171	16	23	25	64	9	7	8	2	1	6	17	European	0	0	United States	1	0	0	0	0	0	0	0	0	0	0	0	1	European		European		European		European
3958	Winter	Male	A1+	L-	A1/A2	3/4	15	30	103	0	1	-0.433773	-0.433773	22	27	#NULL!	#NULL!	15	18	10	9	6	9	34	European	0	0	USA	1	0	0	0	0	0	0	0	0	0	0	0	1	European		European		European		European
7036	Winter	Female	A1-	L+	A2	7/7	19	30	16	0	1	-0.929295	-0.929295	15	19	25	59	10	8	4	5	3	6	18		0	0	usa	0.875	0.125	0	0	0	0	0.125	0	0	0	0	0	1	European		European Native South American		European		European
1200	Winter	Male	A1-	L-	A2	4/5	17	30	95	0	1	-2.4779	-2.4779	16	25	26	67	17	12	6	7	5	10	28		0	0	U.S.	0.875	0	0	0	0	0	0	0.125	0	0	0	0	1	European		European		European		European Native North American
6362	Winter	Female	A1+	L-	A1	3/4	#NULL!	30	59	1	1	-1.29768	-1.29768	16	20	24	60	9	7	4	5	3	7	19		0	0	United States	0.75	0	0	0.25	0	0	0	0	0	0	0	0	1	European		European		European East Asian		European East Asian
5677	Winter	Female	A1+	L+	A1/A2	7/7	19	#NULL!	54	0	0	-0.900629	#NULL!	14	19	23	56	14	15	5	8	5	8	26		0	0	usa	0.75	0	0	0	0	0	0	0.25	0	0	0	0	1	European		European		European		Native North American
4961	Winter	Female	A1-	L-	A2	4/4	17	30	21	0	1	-1.57859	-1.57859	13	17	23	53	6	3	1	4	0	4	9		0	0	usa	0.625	0	0	0	0	0	0	0	0	0.375	0	0	1	Middle Eastern		European Middle Eastern		European		European
6879	Winter	Female	A1-	L-	A2	4/4	16	27	34	0	1	-1.46495	-1.46495	15	20	23	58	12	6	5	5	2	9	21	European	0	0	USA	0.5	0	0	0	0	0	0	0	0	0	0	0	0.5	European		European
2069	Winter	Male	A1-	L+	A2	4/7	17	30	49	0	1	-1.68251	-1.68251	15	22	21	58	10	3	6	5	0	9	20		0	0	North America	0.5	0.5	0	0	0	0	0.5	0	0	0	0	0	1	Natice South American		Natice South American		European		European
4797	Winter	Male	A1-	L-	A2	4/4	17	32	58	0	1	-1.47091	-1.47091	16	21	26	63	9	5	5	3	2	9	19		0	0	United States	0.5	0	0	0.5	0	0	0	0	0	0	0	0	1	East Asian		East Asian		European		European
4707	Winter	Male	A1-	L-	A2	2/4	13	27	227	0	1	-0.0305332	-0.0305332	26	22	33	81	5	16	10	2	5	1	18		0	0	Israel	0.5	0	0	0	0	0	0	0	0	0.5	0	0	1	European		European		Middle Eastern		Middle Eastern
2017	Winter	Male	A1-	L-	A2	2/4	#NULL!	25.5	44.5	1	1	-1.62187	-1.62187	16	22	25	63	14	12	2	9	3	8	22		0	0	USA	0.375	0.25	0	0	0	0	0.25	0	0	0	0	0	0.625	European Other	Italian	European Other	Irish	Native South American	Colombian	European Other	Ukrainian
3988	Winter	Female	A1+	L+	A1/A2	4/7	17	28	71	0	1	-1.221	#NULL!	17	21	30	68	11	9	4	5	3	7	19		0	0	usa	0.25	0.25	0	0	0	0	0.25	0	0	0	0.25	0	0.75	European Native South American	european	African American	north american	European Native South	north american
2676	Winter	Female	A1+	L+	A1	3/7	17	28	55	0	1	-2.64141	-2.64141	23	18	29	70	4	7	5	7	0	3	15		0	0	US	0.25	0.75	0	0	0	0	0.75	0	0	0	0	0	1	European Native South American		Native South American		European Native South		Native South American
6684	Winter	Female	A1-	L-	A2	2/4	15	27	77	0	1	-0.356187	-0.356187	18	20	27	65	14	6	8	8	3	10	29		0	0	U.S.A	0.25	0	0	0	0	0	0	0.75	0	0	0	0	1	Native North American		Native North American		Native North American		European
7540	Winter	Female	A1+	L+	A1/A2	4/7	19	28	32	0	1	-0.0462403	#NULL!	13	20	26	59	12	3	8	7	1	9	25		0	0	USA	0.25	0.75	0	0	0	0.25	0.5	0	0	0	0	0	1	European		Carribean	Cuban	Native South American		Native South American
1773	Winter	Female	A1+	L+	A1/A2	4/7	#NULL!	#NULL!	#NULL!	#NULL!	#NULL!	-1.39794	-1.39794	18	24	20	62	10	12	6	7	3	7	23		0	0	usa	0	0	0	0	0	0	0	0	0	0	0	0	0
2639	Winter	Female	A1+	L-	A1	4/4	15	26	62	0	1	-1.08695	-1.08695	26	34	34	94	9	#NULL!	9	6	4	8	27	CentralSouthAmericanCarribean	0	0	USA	0	1	0	0	0	0	1	0	0	0	0	0	1	Native South American		Native South American		Native South American		Native South American
2223	Winter	Female	A1+	L+	A1/A2	4/7	20	30	55	0	1	-0.657951	-0.657951	11	18	21	50	10	6	6	4	3	4	17	CentralSouthAmericanCarribean	0	0	USA	0	1	0	0	1	0	0	0	0	0	0	0	1	Latino	latino	Latino	Latina	Latino	Latina	Latino	Latino
3793	Winter	Female	A1+	L-	A1/A2	2/4	#NULL!	28	10	1	1	-2.15688	-2.15688	15	16	23	54	2	#NULL!	3	2	3	0	8	East_Asian	0	0	USA	0	0	0	0.5	0	0	0	0	0	0	0	0	0.5					East Asian		East Asian
5187	Winter	Female	A1-	L-	A2	4/4	15	27.5	46	0	1	-1.48517	-1.48517	15	21	#NULL!	#NULL!	12	14	7	6	0	9	22		0	0	america	0	0	0	0	0	0	0	1	0	0	0	0	1	Native North American		Native North American		Native North American		Native North American
7402	Winter	Female	A1+	L-	A1/A2	4/4	#NULL!	#NULL!	32	1	0	-1.13555	-1.13555	16	27	25	68	15	8	6	6	8	9	29	East_Asian	0	0	Korea	0	0	0	1	0	0	0	0	0	0	0	0	1	East Asian		East Asian		East Asian		East Asian
4739	Winter	Female	A1-	L+	A2	4/7	#NULL!	32	30	1	1	#NULL!	#NULL!	16	21	26	63	11	9	#NULL!	#NULL!	#NULL!	#NULL!	#NULL!	CentralSouthAmericanCarribean	0	0	UNITED STATES	0	1	0	0	1	0	0	0	0	0	0	0	1	Latino	LATINO	Latino	LATINA	Latino	LATINA	Latino	LATINO
3396	Winter	Female	A1+	L+	A1/A2	4/7	17	28	61	0	1	#NULL!	#NULL!	22	23	28	73	11	13	8	5	6	7	26	CentralSouthAmericanCarribean	0	0	usa	0	1	0	0	0	1	0	0	0	0	0	0	1	Puerto Rican	Puerto Rican	Puerto Rican	Puerto Rican	Puerto Rican	Puerto Rican	Puerto Rican	Puerto Rican
1748	Winter	Female	A1-	L+	A2	4/7	13	24	#NULL!	0	1	-2.00856	-2.00856	22	20	24	66	9	11	8	6	2	7	23		0	0	usa	0	0	0	0	0	0	0	1	0	0	0	0	1	Native North American		Native North American		Native North American		Native North American
3092	Winter	Female	A1+	L-	A1/A2	2/4	#NULL!	29	11	1	1	-1.40721	-1.40721	16	20	28	64	7	#NULL!	1	5	0	6	12	East_Asian	0	0	china	0	0	0	1	0	0	0	0	0	0	0	0	1	East Asian		East Asian		East Asian		East Asian
7454	Winter	Female	A1+	L+	A1/A2	4/7	18	29	56	0	1	-1.38908	-1.38908	15	22	27	64	11	11	7	10	4	10	31	CentralSouthAmericanCarribean	0	0	USA	0	1	0	0	0	0	1	0	0	0	0	0	1	Native South American		Native South American		Native South American		Native South American
5417	Winter	Female	A1-	L-	A2	2/4	#NULL!	27	#NULL!	1	1	-1.89921	-1.89921	19	20	28	67	13	13	6	7	7	10	30	East_Asian	0	0	china	0	0	0	1	0	0	0	0	0	0	0	0	1	East Asian		East Asian		East Asian		East Asian
5116	Winter	Female	A1+	L+	A1/A2	4/7	16	35	42	0	1	-1.40825	-1.40825	13	17	27	57	9	15	6	3	1	5	15		0	0	america	0	0	0	0	0	0	0	1	0	0	0	0	1	Native North American		Native North American		Native North American		Native North American
5871	Winter	Female	A1-	L+	A2	4/7	18	25	20	0	1	-1.29875	-1.29875	16	20	26	62	13	13	5	4	2	8	19		0	0	United States	0	0	0	0	0	0	0	0	0	0	0	0	0
5640	Winter	Female	A1+	L-	A1/A2	4/4	14	29	44	0	1	-2.54779	-2.54779	16	16	30	62	7	#NULL!	5	6	1	4	16	East_Asian	0	0	USA	0	0	0	1	0	0	0	0	0	0	0	0	1	East Asian		East Asian		East Asian		East Asian
2136	Winter	Female	A1-	L+	A2	4/7	#NULL!	27	15	1	1	-2.4273	-2.4273	24	20	19	63	10	14	6	7	3	2	18	CentralSouthAmericanCarribean	0	0	United States	0	1	0	0	0	0	1	0	0	0	0	0	1	Native South American		Native South American		Native South American		Native South American
1626	Winter	Female	A1-	L-	A2	4/4	#NULL!	25	29	1	1	-1.15983	-1.15983	19	17	22	58	4	8	4	4	0	6	14		0	0	USA	0	0	1	0	0	0	0	0	0	0	0	0	1	South Asian	Indo-Caribbean	South Asian	Indo-Caribbean	South Asian	Indo-Caribbean	South Asian	Indo-Caribbean
4910	Winter	Female	A1-	L-	A2	4/4	#NULL!	30	#NULL!	1	1	-1.1386	-1.1386	13	24	#NULL!	#NULL!	5	8	2	2	0	4	8	CentralSouthAmericanCarribean	0	0	USA	0	1	0	0	0	0	1	0	0	0	0	0	1	Native South American		Native South American		Native South American		Native South American
7860	Winter	Female	A1-	L+	A2	4/7	19	30	55	0	1	-0.872103	-0.872103	29	33	33	95	7	18	7	4	2	3	16		0	0	USA	0	0	0	0	0	0	0	1	0	0	0	0	1	Native North American		Native North American		Native North American		Native North American
2326	Winter	Female	A1-	L-	A2	4/4	#NULL!	26	15	1	1	-0.776852	-0.776852	15	20	22	57	12	9	2	4	0	10	16	East_Asian	0	0	United State	0	0	0	1	0	0	0	0	0	0	0	0	1	East Asian		East Asian		East Asian		East Asian
1485	Winter	Female	A1-	L-	A2	2/4	#NULL!	28	#NULL!	1	1	-1.89716	-1.89716	20	22	26	68	14	10	6	8	2	8	24	CentralSouthAmericanCarribean	0	0	United States	0	1	0	0	1	0	0	0	0	0	0	0	1	Latino	Latino	Latino	Latino	Latino	Latino	Latino	Latino
2508	Winter	Female	A1-	L-	A2	4/4	16	28	32	0	1	-1.50482	-1.50482	14	19	25	58	10	6	#NULL!	6	4	9	#NULL!		0	0	United States	0	0	0	0	0	0	0	1	0	0	0	0	1	Native North American		Native North American		Native North American		Native North American
7944	Winter	Female	A1+	L-	A1	3/4	16	26	41	0	1	-1.18754	-1.18754	15	19	27	61	10	12	3	4	4	3	14		0	0	US	0	0.25	0	0	0.25	0	0	0	0	0	0.75	0	1	African American		African American		African American		Hispanic	Hispanic
6050	Winter	Female	A1-	L+	A2	4/7	17	26	84	0	1	-0.67563	-0.67563	14	15	24	53	11	8	3	6	1	7	17	CentralSouthAmericanCarribean	0	0	USA	0	1	0	0	1	0	0	0	0	0	0	0	1	Hispanic	Hispanic	Hispanic	Hispanic	Hispanic	Hispanic	Hispanic	Hispanic
3727	Winter	Female	A1+	L+	A1/A2	4/7	14	28	57	0	1	-0.664729	-0.664729	18	23	26	67	15	9	7	5	5	9	26		0	0	US	0	0.416667	0	0.583333	0.208333	0.208333	0	0	0	0	0	0	1	Puerto Rican Hispanic	Puerto Rican (	East Asian Puerto Rican Hispani	Puerto Rican (h	East Asian		East Asian
6708	Winter	Male	A1+	L-	A1/A2	2/2	#NULL!	30	47	1	1	-1.66042	-1.66042	15	26	29	70	12	15	9	7	8	9	33	East_Asian	0	0	United States	0	0	0	1	0	0	0	0	0	0	0	0	1	East Asian		East Asian		East Asian		East Asian
2031	Winter	Male	A1-	L-	A2	4/4	18	27	#NULL!	0	1	-2.437	-2.437	19	22	32	73	14	12	10	4	7	9	30	CentralSouthAmericanCarribean	0	0	u.s	0	1	0	0	0	0	1	0	0	0	0	0	1	Native South American		Native South American		Native South American		Native South American
4505	Winter	Male	A1+	L-	A1/A2	2/4	18	33	94	0	1	-1.39744	-1.39744	20	22	27	69	12	11	6	4	6	8	24		0	0	USA	0	0	1	0	0	0	0	0	0	0	0	0	1	South Asian		South Asian		South Asian		South Asian
6662	Winter	Male	A1+	L-	A1/A2	2/4	17	28	63	0	1	-1.3426	-1.3426	15	22	26	63	13	9	9	6	3	8	26	CentralSouthAmericanCarribean	0	0	United States	0	1	0	0	0.5	0.5	0	0	0	0	0	0	1	Puerto Rican Latino	Puerto Rican /	Puerto Rican Latino	Puerto Rican /	Puerto Rican Latino	Puerto Rican / Latino	Puerto Rican Latino	Puerto Rican / Latino
4249	Winter	Male	A1+	L+	A1/A2	4/7	21	#NULL!	83	0	0	0.178025	0.178025	23	29	31	83	11	18	10	8	6	9	33		0	0	USA	0	0	0	0	0	0	0	0	0	0	0	0	0
5239	Winter	Male	A1-	L-	A2	2/4	18	30	82	0	1	-2.34502	#NULL!	17	25	28	70	7	10	9	7	3	9	28		0	0	usa	0	0	0	0	0	0	0	0	0	0	0	0	0
7096	Winter	Male	A1+	L-	A1	4/4	16	28	95	0	1	-2.57103	-2.57103	#NULL!	#NULL!	#NULL!	#NULL!	15	14	7	8	7	10	32	East_Asian	0	0	united states	0	0	0	1	0	0	0	0	0	0	0	0	1	East Asian		East Asian		East Asian		East Asian
7621	Winter	Male	A1+	L+	A1/A2	2/7	#NULL!	26	33	1	1	-0.440792	-0.440792	17	21	22	60	14	13	4	8	5	8	25		0	0	USA	0	0	0	0	0	0	0	0	1	0	0	0	1	Pacific Islander		Pacific Islander		Pacific Islander		Pacific Islander
7424	Winter	Male	A1+	L+	A1/A2	4/7	#NULL!	#NULL!	#NULL!	#NULL!	#NULL!	0.0770859	0.0770859	#NULL!	25	22	#NULL!	13	14	7	6	5	7	25		0	0	usa	0	0	0	0	0	0	0	0	0	0	1	0	1	African American		African American		African American		African American
7162	Winter	Male	A1+	L-	A1/A2	4/4	16	30	35	0	1	-1.71888	-1.71888	18	21	29	68	6	8	5	3	1	5	14		0	0	USA	0	0	1	0	0	0	0	0	0	0	0	0	1	South Asian		South Asian		South Asian		South Asian
5421	Winter	Male	A1+	L-	A1	2/4	#NULL!	#NULL!	35	1	#NULL!	-1.60174	-1.60174	23	23	29	75	11	11	3	4	2	9	18		0	0	China	0	0	0	0	0	0	0	0	1	0	0	0	1	Pacific Islander		Pacific Islander		Pacific Islander		Pacific Islander
1936	Winter	Male	A1-	L-	A2	4/4	17	28	81	0	1	-1.3604	-1.3604	15	#NULL!	26	#NULL!	9	9	9	5	4	8	26		0	0	USA	0	0	0	0	0	0	0	0	0	0	0	0	0
2610	Winter	Male	A1-	L+	A2	4/7	18	31	#NULL!	0	1	-1.08656	-1.08656	17	21	36	74	11	19	#NULL!	7	6	5	#NULL!	CentralSouthAmericanCarribean	0	0	USA	0	1	0	0	0	0.5	0.5	0	0	0	0	0	1	Native South American		Native South American		Carribean	JAMAICAN	Carribean	JAMAICAN
2294	Winter	Male	A1+	L-	A1	4/4	#NULL!	34	42	1	1	-0.445119	-0.445119	15	24	22	61	4	10	4	3	2	3	12		0	0	korea	0	0	1	0	0	0	0	0	0	0	0	0	1	South Asian		South Asian		South Asian		South Asian
5041	Winter	Male	A1+	L-	A1/A2	4/4	15	29	134	0	1	-0.164417	-0.164417	19	31	27	77	13	#NULL!	8	6	7	6	27	CentralSouthAmericanCarribean	0	0	USA	0	1	0	0	0	0.5	0.5	0	0	0	0	0	1	Puerto Rican	Puerto Rican	Puerto Rican	Puerto Rican	Native South American		Native South American
5842	Winter	Male	A1-	L-	A2	4/4	#NULL!	28	31	1	1	-1.98733	-1.98733	25	24	27	76	13	11	2	7	3	10	22		0	0	Pakistan	0	0	1	0	0	0	0	0	0	0	0	0	1	South Asian		South Asian		South Asian		South Asian
4959	Winter	Male	A1+	L-	A1/A2	4/4	19	30	50	0	1	-1.869	-1.869	15	#NULL!	29	#NULL!	12	7	7	5	2	9	23	East_Asian	0	0	USA	0	0	0	1	0	0	0	0	0	0	0	0	1	East Asian		East Asian		East Asian		East Asian
1051	Not Winter	Female	A1-	L+	A2	4/7	20	28	64	0	1	#NULL!	#NULL!	17	23	28	68	11	11	7	6	5	10	28	European	1	1	usa	1	0	0	0	0	0	0	0	0	0	0	0	1	European		European		European		European
1447	Not Winter	Female	A1-	L+	A2	4/7	19	26	42	0	1	-2.17246	#NULL!	21	21	19	61	6	8	5	5	2	8	20	European	1	1	usa	1	0	0	0	0	0	0	0	0	0	0	0	1	European		European		European		European
5725	Not Winter	Female	A1-	L+	A2	4/7	18	30	28	0	1	-1.02065	-1.02065	16	18	25	59	5	6	8	6	2	4	20	European	1	1	USA	1	0	0	0	0	0	0	0	0	0	0	0	1	European		European		European		European
5103	Not Winter	Female	A1+	L-	A1/A2	4/4	17	26	61	0	1	-0.356976	-0.356976	19	18	31	68	2	12	6	4	2	2	14	European	1	1	usa	1	0	0	0	0	0	0	0	0	0	0	0	1	European		European		European		European
3448	Not Winter	Female	A1-	L+	A2	4/7	#NULL!	28	11	1	1	-3.07702	-3.07702	11	20	27	58	4	8	5	1	4	1	11	European	1	1	USA	1	0	0	0	0	0	0	0	0	0	0	0	1	European		European		European		European
1731	Not Winter	Female	A1+	L+	A1/A2	4/7	15	#NULL!	154	0	0	-1.14858	-1.14858	23	25	30	78	6	15	9	6	7	0	22	European	1	1	usa	1	0	0	0	0	0	0	0	0	0	0	0	1	European		European		European		European
2916	Not Winter	Female	A1-	L-	A2	2/4	16	30	32	0	1	-1.07605	-1.07605	18	23	31	72	11	16	3	7	2	9	21	European	1	1	America	1	0	0	0	0	0	0	0	0	0	0	0	1	European		European		European		European
4571	Not Winter	Female	A1+	L-	A1/A2	3/4	17	33	53	0	1	-2.55503	-2.55503	21	28	30	79	11	13	8	#NULL!	3	10	#NULL!	European	1	1	US	1	0	0	0	0	0	0	0	0	0	0	0	1	European		European		European		European
1469	Not Winter	Female	A1-	L-	A2	4/4	17	30	71.5	0	1	-2.24621	-2.24621	20	21	30	71	12	9	9	5	0	10	24	European	1	1	US	1	0	0	0	0	0	0	0	0	0	0	0	1	European		European		European		European
1738	Not Winter	Female	A1-	L+	A2	7/7	17	27	16	0	1	-1.8638	-1.8638	17	21	22	60	7	5	5	7	0	6	18	European	1	1	USA	1	0	0	0	0	0	0	0	0	0	0	0	1	European		European		European		European
7022	Not Winter	Female	A1+	L-	A1/A2	4/4	15	30	35	0	1	-1.71914	-1.71914	#NULL!	18	28	#NULL!	#NULL!	#NULL!	6	8	4	5	23	European	1	1	United States	1	0	0	0	0	0	0	0	0	0	0	0	1	European		European		European		European
7965	Not Winter	Female	A1+	L-	A1/A2	4/4	15	26	75	0	1	-1.69314	-1.69314	17	21	24	62	12	7	5	7	3	10	25	European	1	1	usa	1	0	0	0	0	0	0	0	0	0	0	0	1	European		European		European		European
4156	Not Winter	Female	A1-	L-	A2	4/4	18	31	56	0	1	-1.23147	-1.23147	19	23	22	64	6	14	8	7	5	5	25	European	1	1	AMERICA	1	0	0	0	0	0	0	0	0	0	0	0	1	European		European		European		European
7821	Not Winter	Female	A1-	L-	A2	4/4	15	28	83	0	1	-0.936352	-0.936352	15	22	26	63	10	6	9	7	3	9	28	European	1	1	usa	1	0	0	0	0	0	0	0	0	0	0	0	1	European		European		European		European
3787	Not Winter	Female	A1+	L+	A1/A2	4/7	16	27	54	0	1	-3.15875	#NULL!	16	16	27	59	5	11	2	5	2	2	11	European	1	1	USA	1	0	0	0	0	0	0	0	0	0	0	0	1	European		European		European		European
1575	Not Winter	Female	A1+	L-	A1/A2	4/4	18	#NULL!	21	0	0	-1.99135	#NULL!	19	20	26	65	#NULL!	9	4	5	4	10	23	European	1	1	United States	1	0	0	0	0	0	0	0	0	0	0	0	1	European		European		European		European
2802	Not Winter	Female	A1+	L-	A1/A2	4/4	#NULL!	32	36	1	1	-2.44562	-2.44562	18	19	28	65	8	7	6	6	4	4	20	European	1	1	USA	1	0	0	0	0	0	0	0	0	0	0	0	1	European		European		European		European
5002	Not Winter	Female	A1-	L-	A2	4/4	18	32.5	97	0	1	-0.600837	-0.600837	18	19	18	55	11	13	10	6	3	7	26	European	1	1	usa	1	0	0	0	0	0	0	0	0	0	0	0	1	European		European		European		European
4737	Not Winter	Female	A1-	L+	A2	4/7	15	28	94	0	1	-1.86624	-1.86624	26	28	24	78	11	14	9	8	4	5	26	European	1	1	USA	1	0	0	0	0	0	0	0	0	0	0	0	1	European		European		European		European
6259	Not Winter	Female	A1+	L-	A1/A2	4/4	18	#NULL!	53	0	0	-1.35517	-1.35517	20	20	26	66	10	8	4	5	6	8	23	European	1	1	America	1	0	0	0	0	0	0	0	0	0	0	0	1	European		European		European		European
5347	Not Winter	Female	A1+	L-	A1/A2	4/4	18	30	39	0	1	-1.97562	-1.97562	19	22	24	65	5	13	#NULL!	2	3	3	#NULL!	European	1	1	ukraine	1	0	0	0	0	0	0	0	0	0	0	0	1	Other	ukrainian	Other	ukrainian	Other	ukrainian	Other	ukrainian
4872	Not Winter	Female	A1-	L+	A2	3/7	16	32	105	0	1	-1.51082	-1.51082	15	19	22	56	5	13	7	4	6	7	24	European	1	1	United States	1	0	0	0	0	0	0	0	0	0	0	0	1	European		European		European		European
5501	Not Winter	Female	A1+	L+	A1/A2	4/7	16	29	85	0	1	-0.192768	-0.192768	20	18	24	62	11	7	7	9	5	5	26	European	1	1	USA	1	0	0	0	0	0	0	0	0	0	0	0	1	European		European		European		European
5990	Not Winter	Male	A1+	L-	A1/A2	4/4	#NULL!	#NULL!	27	1	#NULL!	-1.0353	-1.0353	15	23	24	62	9	5	3	5	5	6	19	European	1	1	russia	1	0	0	0	0	0	0	0	0	0	0	0	1	European		European		European		European
3717	Not Winter	Male	A1+	L-	A1/A2	2/3	16	#NULL!	151	0	0	-0.349683	-0.349683	17	18	18	53	14	13	10	5	5	8	28	European	1	1	Russia	1	0	0	0	0	0	0	0	0	0	0	0	1	European		European		European		European
4485	Not Winter	Male	A1-	L+	A2	4/7	#NULL!	29	14	1	1	-1.70647	-1.70647	16	21	23	60	4	12	1	3	1	1	6	European	1	1	USA	1	0	0	0	0	0	0	0	0	0	0	0	1	European		European		European		European
5865	Not Winter	Male	A1-	L-	A2	4/4	18	28	97	0	1	-0.507256	-0.507256	22	26	32	80	16	18	8	6	4	9	27	European	1	1	usa	1	0	0	0	0	0	0	0	0	0	0	0	1	European		European		European		European
2101	Not Winter	Male	A1-	L-	A2	4/4	#NULL!	32	45	1	1	-2.15641	-2.15641	16	20	24	60	6	6	9	6	4	3	22	European	1	1	USA	1	0	0	0	0	0	0	0	0	0	0	0	1	European		European		European		European
4196	Not Winter	Male	A1-	L-	A2	2/4	18	28	57	0	1	-2.12578	-2.12578	14	18	21	53	13	5	5	7	1	9	22	European	1	1	us	1	0	0	0	0	0	0	0	0	0	0	0	1	European		European		European		European
2982	Not Winter	Male	A1+	L+	A1/A2	4/9	#NULL!	32	#NULL!	1	1	-0.758664	-0.758664	15	21	23	59	11	7	6	5	1	10	22	European	1	1	usa	1	0	0	0	0	0	0	0	0	0	0	0	1	European		European		European		European
6038	Not Winter	Male	A1-	L-	A2	2/4	16	30	72	0	1	-1.84149	-1.84149	15	18	23	56	12	5	8	2	1	8	19	European	1	1	USA	1	0	0	0	0	0	0	0	0	0	0	0	1	European		European		European		European
7507	Not Winter	Male	A1+	L+	A1/A2	4/7	18	29	81	0	1	-1.22127	-1.22127	20	18	27	65	11	12	2	6	8	5	21	European	1	1	USA	1	0	0	0	0	0	0	0	0	0	0	0	1	European		European		European		European
7587	Not Winter	Male	A1-	L+	A2	4/7	17	25	94	0	1	-0.623932	-0.623932	25	30	32	87	9	21	6	7	2	5	20	European	1	1	US	1	0	0	0	0	0	0	0	0	0	0	0	1	European		European		European		European
6014	Not Winter	Male	A1-	L-	A2	4/4	#NULL!	30	91	1	1	-2.7616	-2.7616	22	24	21	67	2	11	7	4	3	0	14	European	1	1	USA	1	0	0	0	0	0	0	0	0	0	0	0	1	European		European		European		European
7778	Not Winter	Male	A1-	L-	A2	4/4	#NULL!	34	#NULL!	1	1	-2.06473	-2.06473	23	27	25	75	14	15	4	5	5	9	23	European	1	1	USA	1	0	0	0	0	0	0	0	0	0	0	0	1	European		European		European		European
7396	Not Winter	Male	A1-	L-	A2	4/4	17	25	134	0	1	-1.14535	-1.14535	22	27	29	78	10	20	3	6	4	7	20	European	1	1	usa	1	0	0	0	0	0	0	0	0	0	0	0	1	European		European		European		European
3113	Not Winter	Male	A1+	L+	A1/A2	4/7	17	26	161	0	1	-0.757856	-0.757856	22	29	26	77	6	19	8	6	7	2	23	European	1	1	usa	1	0	0	0	0	0	0	0	0	0	0	0	1	Other	russain	Other	russain	Other	russain	Other	russain
5494	Not Winter	Male	A1-	L-	A2	4/4	#NULL!	30	#NULL!	#NULL!	1	-0.269666	-0.269666	27	29	33	89	13	16	8	7	5	9	29	European	1	1	usa	1	0	0	0	0	0	0	0	0	0	0	0	1	European		European		European		European
4525	Not Winter	Male	A1-	L-	A2	2/4	18	29	42	0	1	-1.64819	-1.64819	#NULL!	20	20	#NULL!	#NULL!	7	2	4	1	#NULL!	#NULL!	European	1	1	AMERICA	0.875	0	0	0	0	0	0	0	0	0	0	0	0.875	European		European Other		European		European
4502	Not Winter	Female	A1-	L-	A2	4/4	#NULL!	#NULL!	#NULL!	1	#NULL!	-1.909	-1.909	18	24	24	66	11	11	7	6	4	7	24		1	1	USA	0.75	0	0	0	0	0	0	0.25	0	0	0	0	1	European		European Native North American		European		European Native North American
5776	Not Winter	Female	A1+	L-	A1/A2	4/4	18	30	50	0	1	-1.55535	-1.55535	14	18	20	52	9	2	4	6	2	8	20	European	1	1	USA	0.75	0	0	0	0	0	0	0	0	0	0	0	0.75	European				European		European
6386	Not Winter	Male	A1-	L-	A2	4/4	18	25	#NULL!	0	1	#NULL!	#NULL!	#NULL!	27	26	#NULL!	4	11	6	4	2	3	15	European	1	1	U.S.	0.75	0	0	0	0	0	0	0	0	0	0	0	0.75			European		European		European
3115	Not Winter	Male	A1-	L-	A2	4/4	#NULL!	28	#NULL!	1	1	-2.21577	-2.21577	22	29	29	80	13	12	8	6	4	9	27	European	1	1	usa	0.75	0	0	0	0	0	0	0	0	0	0	0	0.75	European		European		European
1430	Not Winter	Female	A1-	L+	A2	4/7	16	24	81	0	1	-3.24607	-3.24607	17	14	18	49	7	5	4	7	4	4	19		1	1	USA	0.5	0.5	0	0	0	0.5	0	0	0	0	0	0	1	Puerto Rican	Puerto Rican	Puerto Rican	Puerto Rican	European		European
4805	Not Winter	Female	A1-	L+	A2	4/7	#NULL!	26	#NULL!	#NULL!	1	-2.68572	-2.68572	14	24	26	64	8	5	5	5	1	7	18		1	1	America	0.5	0	0	0	0	0	0	0	0	0.5	0	0	1	Middle Eastern		Middle Eastern		European		European
1461	Not Winter	Female	A1+	L-	A1/A2	4/4	18	32	72	0	1	-2.11489	-2.11489	14	19	21	54	9	#NULL!	5	9	2	5	21	European	1	1	United States	0.5	0	0	0	0	0	0	0	0	0	0	0	0.5					European		European
1623	Not Winter	Female	A1+	L+	A1/A2	4/7	17	28	31	0	1	-0.188483	-0.188483	12	18	23	53	8	3	#NULL!	#NULL!	#NULL!	#NULL!	#NULL!		1	1	USA	0.375	0.25	0	0	0	0.25	0	0.375	0	0	0	0	1	European Native North American		European Native North American		Puerto Rican	Puerto Rican	European Native North American
6970	Not Winter	Female	A1-	L+	A2	4/7	18	32	74	0	1	-0.580452	-0.580452	13	20	27	60	10	15	9	6	4	6	25		1	1	united States	0.375	0	0	0	0	0	0	0.375	0	0	0	0.25	1	European African		Native North American African		European Native North A		European Native North American
6774	Not Winter	Male	A1-	L+	A2	4/7	#NULL!	25	31	1	1	-1.08828	-1.08828	13	19	24	56	6	5	3	2	1	5	11	European	1	1	usa	0.25	0	0	0	0	0	0	0	0	0	0	0	0.25			European
6117	Not Winter	Male	A1+	L-	A1/A2	4/4	18	33	49	0	1	-1.84626	-1.84626	18	23	25	66	12	5	2	6	0	8	16	European	1	1	USA	0.25	0	0	0	0	0	0	0	0	0	0	0	0.25			European
1296	Not Winter	Female	A1-	L-	A2	4/4	17	29	39	0	1	#NULL!	#NULL!	19	#NULL!	#NULL!	#NULL!	12	15	4	4	2	8	18		1	1	USA	0.125	0	0	0	0	0	0	0.875	0	0	0	0	1	Native North American		European Native North American		Native North American		Native North American
6638	Not Winter	Male	A1+	L+	A1/A2	4/7	16	27	104	0	1	-0.850787	-0.850787	18	19	23	60	13	11	6	6	3	9	24		1	1	USA	0.125	0.875	0	0	0	0	0.875	0	0	0	0	0	1	Native South American		European Native South American		Native South American		Native South American
7732	Not Winter	Female	A1+	L-	A1/A2	4/4	#NULL!	32	#NULL!	1	1	#NULL!	#NULL!	17	#NULL!	#NULL!	#NULL!	13	5	5	5	0	9	19	East_Asian	1	1	usa	0	0	0	1	0	0	0	0	0	0	0	0	1	East Asian		East Asian		East Asian		East Asian
4263	Not Winter	Female	A1+	L+	A1/A2	4/7	15	29	18	0	1	-1.74599	-1.74599	17	20	23	60	10	8	7	6	3	9	25	CentralSouthAmericanCarribean	1	1	US	0	1	0	0	0	1	0	0	0	0	0	0	1	Carribean	Caribbean Amer	Carribean	Caribbean Ameri	Carribean	Caribbean American	Carribean	Caribbean American
2631	Not Winter	Female	A1+	L-	A1/A2	2/4	14	23	22	0	1	-0.432974	-0.432974	14	18	17	49	10	8	6	8	1	7	22		1	1	USA	0	0	0	0	0	0	0	0	0	0	1	0	1	African American		African American		African American		African American
7697	Not Winter	Female	A1-	L-	A2	4/4	19	28	32	0	1	1.15456	#NULL!	14	21	25	60	10	12	5	6	3	5	19	East_Asian	1	1	Japan	0	0	0	1	0	0	0	0	0	0	0	0	1	East Asian		East Asian		East Asian		East Asian
4489	Not Winter	Female	A1+	L-	A1/A2	2/4	19	27	28	0	1	-2.35668	-2.35668	16	24	25	65	5	11	1	#NULL!	4	7	#NULL!	East_Asian	1	1	USA	0	0	0	1	0	0	0	0	0	0	0	0	1	East Asian		East Asian		East Asian		East Asian
1872	Not Winter	Female	A1+	L-	A1/A2	3/4	17	30	65	0	1	-2.09597	-2.09597	11	19	20	50	12	5	8	3	1	8	20		1	1	USA	0	0	0	0	0	0	0	0	0	0	0	0	0		North-American		North-American		Mother is Adopted but considered North American		Mother is Adopted but considered North American
3986	Not Winter	Female	A1+	#NULL!	A1/A2		#NULL!	30	50	1	1	-0.693591	-0.693591	16	28	31	75	4	11	5	5	0	3	13		1	1	united states	0	0	0	0	0	0	0	0	0	0	0	0	0	Other	american	Other	American	Other	american	Other	american
1333	Not Winter	Female	A1+	L-	A1/A2	2/4	19	29	57	0	1	-1.61974	-1.61974	19	23	25	67	13	16	7	4	5	10	26	East_Asian	1	1	South Korea	0	0	0	1	0	0	0	0	0	0	0	0	1	East Asian		East Asian		East Asian		East Asian
2723	Not Winter	Female	A1+	L-	A1/A2	4/4	16	30	#NULL!	0	1	-1.24239	-1.24239	17	25	33	75	13	#NULL!	10	5	6	9	30		1	1	united states	0	0	0	0	0	0	0	0	0	0	0	0	0
5010	Not Winter	Female	A1+	L+	A1	4/7	#NULL!	29	10	1	1	-0.735887	-0.735887	17	22	23	62	3	6	#NULL!	#NULL!	#NULL!	#NULL!	#NULL!		1	1	united states	0	0	0	0	0	0	0	0	0	0	0	1	1	African		African		African		African
7324	Not Winter	Female	A1+	L-	A1/A2	4/4	15	28	59	0	1	-0.369094	#NULL!	13	21	23	57	12	14	4	3	5	8	20	CentralSouthAmericanCarribean	1	1	USA	0	1	0	0	1	0	0	0	0	0	0	0	1	Hispanic	Hispanic	Hispanic	Hispanic	Hispanic	Hispanic	Hispanic	Hispanic
5044	Not Winter	Female	A1+	L-	A1/A2	4/4	17	26	15	0	1	-1.87585	-1.87585	16	18	25	59	9	13	5	3	2	7	17	CentralSouthAmericanCarribean	1	1	US	0	1	0	0	1	0	0	0	0	0	0	0	1	Latino	Latino	Latino	Latina	Latino	Latina	Latino	Latino
5017	Not Winter	Female	A1+	L-	A1/A2	4/4	#NULL!	28	11	1	1	-0.546396	-0.546396	17	21	25	63	10	11	3	5	2	7	17	East_Asian	1	1	KOREA	0	0	0	1	0	0	0	0	0	0	0	0	1	East Asian		East Asian		East Asian		East Asian
4165	Not Winter	Female	A1+	L-	A1/A2	2/4	#NULL!	29	#NULL!	1	1	-2.58768	#NULL!	13	21	27	61	9	15	6	6	5	5	22	East_Asian	1	1	Korea	0	0	0	1	0	0	0	0	0	0	0	0	1	East Asian		East Asian		East Asian		East Asian
5233	Not Winter	Female	A1+	L-	A1/A2	2/4	#NULL!	27	42	1	1	-0.173351	#NULL!	19	20	30	69	4	8	4	2	3	1	10	East_Asian	1	1	South Korea	0	0	0	1	0	0	0	0	0	0	0	0	1	East Asian		East Asian		East Asian		East Asian
1811	Not Winter	Female	A1+	L-	A1/A2	4/4	15	33	53	0	1	-1.76545	-1.76545	17	#NULL!	27	#NULL!	9	13	8	4	4	6	22		1	1	usa	0	0	1	0	0	0	0	0	0	0	0	0	1	South Asian		South Asian		South Asian		South Asian
3798	Not Winter	Female	A1+	L-	A1	2/4	#NULL!	36	40	1	1	-1.51346	-1.51346	17	22	27	66	15	5	4	8	1	10	23	East_Asian	1	1	Korea	0	0	0	1	0	0	0	0	0	0	0	0	1	East Asian		East Asian		East Asian		East Asian
3191	Not Winter	Female	A1+	L-	A1/A2	4/4	#NULL!	25	#NULL!	1	1	-1.14536	-1.14536	13	20	24	57	6	8	2	7	3	3	15		1	1	USA	0	0	1	0	0	0	0	0	0	0	0	0	1	South Asian		South Asian		South Asian		South Asian
5198	Not Winter	Female	A1+	L-	A1/A2	4/4	18	#NULL!	20	0	0	-0.838687	-0.838687	15	19	22	56	12	9	4	5	1	9	19	East_Asian	1	1	USA	0	0	0	0.75	0	0	0	0	0	0	0	0	0.75	East Asian				East Asian		East Asian
4744	Not Winter	Female	A1-	L-	A2	3/3	15	28	109	0	1	-0.777721	-0.777721	#NULL!	22	24	#NULL!	6	17	8	7	5	1	21	CentralSouthAmericanCarribean	1	1	usa	0	1	0	0	0	1	0	0	0	0	0	0	1	Puerto Rican	Puerto Rican	Puerto Rican	Puerto Rican	Puerto Rican	Puerto Rican	Puerto Rican	Puerto Rican
4591	Not Winter	Female	A1-	L-	A2	4/4	17	30	64	0	1	-0.686391	-0.686391	19	25	#NULL!	#NULL!	12	22	10	7	3	9	29		1	1	United States	0	0	1	0	0	0	0	0	0	0	0	0	1	South Asian		South Asian		South Asian		South Asian
1152	Not Winter	Male	A1-	L-	A2	2/4	#NULL!	#NULL!	#NULL!	1	#NULL!	-1.58597	-1.58597	17	24	24	65	14	11	#NULL!	#NULL!	5	7	#NULL!	East_Asian	1	1	china	0	0	0	1	0	0	0	0	0	0	0	0	1	East Asian		East Asian		East Asian		East Asian
6307	Not Winter	Male	A1+	L-	A1/A2	2/4	#NULL!	33	48	1	1	-0.644643	-0.644643	13	20	22	55	13	9	7	7	2	9	25	East_Asian	1	1	USA	0	0	0	1	0	0	0	0	0	0	0	0	1	East Asian		East Asian		East Asian		East Asian
3633	Not Winter	Male	A1-	L-	A2	4/4	#NULL!	26	86	1	1	-0.276445	-0.276445	#NULL!	20	20	#NULL!	2	10	3	3	1	2	9	East_Asian	1	1	United States	0	0	0	1	0	0	0	0	0	0	0	0	1	East Asian		East Asian		East Asian		East Asian
2957	Not Winter	Male	A1-	L-	A2	4/4	#NULL!	33	#NULL!	1	1	-3.32388	-3.32388	13	17	14	44	13	4	3	6	0	10	19	East_Asian	1	1	korea	0	0	0	1	0	0	0	0	0	0	0	0	1	East Asian		East Asian		East Asian		East Asian
5527	Not Winter	Male	A1-	L+	A2	4/9	#NULL!	35	57	1	1	-1.05392	-1.05392	14	18	26	58	8	#NULL!	#NULL!	7	3	4	#NULL!		1	1	USA	0	0	0	0	0	0	0	0	0	0	1	0	1	African American		African American		African American		African American
2214	Not Winter	Male	A1-	L-	A2	4/4	18	29	66	0	1	0.0324915	0.0324915	16	26	27	69	#NULL!	#NULL!	4	#NULL!	#NULL!	#NULL!	#NULL!	CentralSouthAmericanCarribean	1	1	United States	0	1	0	0	0	0	1	0	0	0	0	0	1	Natice South American		Natice South American		Natice South American		Natice South American
1038	Not Winter	Male	A1+	L-	A1/A2	4/4	#NULL!	28	11	1	1	-0.156402	#NULL!	16	21	31	68	7	7	1	6	0	8	15	East_Asian	1	1	South Korea	0	0	0	1	0	0	0	0	0	0	0	0	1	East Asian		East Asian		East Asian		East Asian
1789	Not Winter	Male	A1+	L-	A1	2/4	#NULL!	#NULL!	#NULL!	#NULL!	#NULL!	1.29475	#NULL!	#NULL!	#NULL!	#NULL!	#NULL!	13	6	2	6	1	6	15	East_Asian	1	1	China	0	0	0	1	0	0	0	0	0	0	0	0	1	East Asian		East Asian		East Asian		East Asian
4717	Not Winter	Male	A1-	L-	A2	4/4	#NULL!	35	45	1	1	-1.25381	-1.25381	19	20	26	65	7	6	6	0	2	1	9	East_Asian	1	1	USA	0	0	0	1	0	0	0	0	0	0	0	0	1	East Asian		East Asian		East Asian		East Asian
7310	Not Winter	Male	A1+	L-	A1/A2	4/4	18	27	37	0	1	-2.47002	#NULL!	#NULL!	16	#NULL!	#NULL!	11	#NULL!	#NULL!	#NULL!	1	8	#NULL!	CentralSouthAmericanCarribean	1	1	united states	0	1	0	0	1	0	0	0	0	0	0	0	1	Hispanic	hispanic	Hispanic	hispanic	Hispanic	hispanic	Hispanic	hispanic
4316	Not Winter	Male	A1+	L-	A1/A2	4/4	17	29	28	0	1	-0.394766	-0.394766	16	24	25	65	12	19	6	5	4	8	23	East_Asian	1	1	SOUTH KOREA	0	0	0	1	0	0	0	0	0	0	0	0	1	East Asian		East Asian		East Asian		East Asian
1249	Not Winter	Male	A1-	L-	A2	2/4	16	31	94	0	1	-1.37148	-1.37148	16	31	33	80	14	18	7	7	2	9	25	East_Asian	1	1	South Korea	0	0	0	1	0	0	0	0	0	0	0	0	1	East Asian		East Asian		East Asian		East Asian
[truncated: 7 more columns]
