# Supplementary material for: Season of Birth and Dopamine Receptor Gene Associations with Impulsivity, Sensation Seeking and Reproductive Behaviors
Source: PLoS One. 2007 Nov 21;2(11):e1216. doi: 10.1371/journal.pone.0001216 (PMC2075470; doi:10.1371/journal.pone.0001216)
Supplement: File S4 — Correlations Between Continuous Variables. Use Tabs to toggle between Female, Male and Combined Male and Female Correlations. (0.05 MB XLS) [file pone.0001216.s004.xls]

## Sheet: Female
Correlations(b)
		AgeSex	KidsAge	SOI	R230LogK	BISAttentionalImpulsivity	BISMotorImpulsivity	BISNonPlaningImpulsivity	BISTotal	EIQVenturesomeness	EIQImpulsivity	SSSDisinhbition	SSSExperSeek	SSSBoredomSusceptibility	SSSThrillAdventSeek	SSSTotalCompletesOnly
AgeSex	Pearson Correlation	1	0.153798	-0.237281	0.132868	-0.12483	-0.0666098	-0.119962	-0.11803	-0.074989	-0.0462945	-0.21162	-0.147559	-0.0769531	0.0283483	-0.127783
	Sig. (2-tailed)		0.197097	0.0390307	0.291371	0.285935	0.567524	0.308646	0.326928	0.519698	0.697334	0.0683635	0.206458	0.505921	0.806661	0.281321
	N	78	72	76	65	75	76	74	71	76	73	75	75	77	77	73
KidsAge	Pearson Correlation	0.153798	1	0.11403	0.0042722	-0.0345585	0.134905	0.169551	0.108457	0.140404	0.124804	0.230323	-0.0323181	0.0148758	0.0792314	0.113558
	Sig. (2-tailed)	0.197097		0.290121	0.969423	0.736834	0.190035	0.102319	0.3089	0.167913	0.233278	0.0247376	0.75587	0.885012	0.440448	0.278447
	N	72	100	88	83	97	96	94	90	98	93	95	95	97	97	93
SOI	Pearson Correlation	-0.237281	0.11403	1	0.140416	0.27489	0.21772	0.128931	0.251416	0.111987	0.34422	0.565104	0.254741	0.369109	-0.0378509	0.427952
	Sig. (2-tailed)	0.0390307	0.290121		0.21412	0.00766075	0.0340499	0.218063	0.0174714	0.279933	0.000834847	4.40275e-09	0.0142636	0.000251309	0.717204	2.58286e-05
	N	76	88	97	80	93	95	93	89	95	91	92	92	94	94	90
R230LogK	Pearson Correlation	0.132868	0.0042722	0.140416	1	-0.10329	0.0491984	0.0148264	-0.021218	0.0458522	0.0157941	0.0309725	0.0526072	-0.0428788	0.038742	0.0424853
	Sig. (2-tailed)	0.291371	0.969423	0.21412		0.338236	0.645163	0.891585	0.848076	0.666045	0.885921	0.774524	0.626414	0.688212	0.71695	0.697718
	N	65	83	80	92	88	90	87	84	91	85	88	88	90	90	86
BISAttentionalImpulsivity	Pearson Correlation	-0.12483	-0.0345585	0.27489	-0.10329	1	0.511471	0.380081	0.775835	0.0769749	0.432395	0.397926	0.162198	0.239509	0.0512599	0.317241
	Sig. (2-tailed)	0.285935	0.736834	0.00766075	0.338236		2.88039e-08	7.49482e-05	1.61794e-21	0.43288	5.6694e-06	3.14818e-05	0.101652	0.0138632	0.603543	0.00122723
	N	75	97	93	88	108	104	103	101	106	102	103	103	105	105	101
BISMotorImpulsivity	Pearson Correlation	-0.0666098	0.134905	0.21772	0.0491984	0.511471	1	0.463634	0.840011	0.239972	0.433969	0.360421	0.0450275	0.292749	0.238904	0.371952
	Sig. (2-tailed)	0.567524	0.190035	0.0340499	0.645163	2.88039e-08		7.17571e-07	4.8763e-28	0.013675	5.79386e-06	0.000184213	0.651535	0.00244098	0.0141124	0.000128191
	N	76	96	95	90	104	108	104	101	105	101	103	103	105	105	101
BISNonPlaningImpulsivity	Pearson Correlation	-0.119962	0.169551	0.128931	0.0148264	0.380081	0.463634	1	0.785594	0.113608	0.289423	0.201763	-0.0262935	0.20067	0.0985968	0.172703
	Sig. (2-tailed)	0.308646	0.102319	0.218063	0.891585	7.49482e-05	7.17571e-07		2.31557e-22	0.253193	0.00366546	0.0430411	0.794091	0.0421085	0.321757	0.0873724
	N	74	94	93	87	103	104	106	101	103	99	101	101	103	103	99
BISTotal	Pearson Correlation	-0.11803	0.108457	0.251416	-0.021218	0.775835	0.840011	0.785594	1	0.184936	0.485523	0.39368	0.0876434	0.308046	0.180522	0.369888
	Sig. (2-tailed)	0.326928	0.3089	0.0174714	0.848076	1.61794e-21	4.8763e-28	2.31557e-22		0.0668682	6.13044e-07	7.24129e-05	0.395818	0.00203023	0.0752732	0.000243266
	N	71	90	89	84	101	101	101	101	99	95	96	96	98	98	94
EIQVenturesomeness	Pearson Correlation	-0.074989	0.140404	0.111987	0.0458522	0.0769749	0.239972	0.113608	0.184936	1	0.26037	0.291152	0.441906	0.231473	0.806032	0.710093
	Sig. (2-tailed)	0.519698	0.167913	0.279933	0.666045	0.43288	0.013675	0.253193	0.0668682		0.00759922	0.00258443	2.36682e-06	0.0164432	1.16329e-25	4.51718e-17
	N	76	98	95	91	106	105	103	99	110	104	105	105	107	107	103
EIQImpulsivity	Pearson Correlation	-0.0462945	0.124804	0.34422	0.0157941	0.432395	0.433969	0.289423	0.485523	0.26037	1	0.437518	0.0971345	0.426232	0.0822505	0.405422
	Sig. (2-tailed)	0.697334	0.233278	0.000834847	0.885921	5.6694e-06	5.79386e-06	0.00366546	6.13044e-07	0.00759922		4.76067e-06	0.333881	7.15398e-06	0.408824	3.1424e-05
	N	73	93	91	85	102	101	99	95	104	106	101	101	103	103	99
SSSDisinhbition	Pearson Correlation	-0.21162	0.230323	0.565104	0.0309725	0.397926	0.360421	0.201763	0.39368	0.291152	0.437518	1	0.236361	0.356076	0.219851	0.702583
	Sig. (2-tailed)	0.0683635	0.0247376	4.40275e-09	0.774524	3.14818e-05	0.000184213	0.0430411	7.24129e-05	0.00258443	4.76067e-06		0.0147158	0.000155488	0.0222414	4.72288e-17
	N	75	95	92	88	103	103	101	96	105	101	108	106	108	108	106
SSSExperSeek	Pearson Correlation	-0.147559	-0.0323181	0.254741	0.0526072	0.162198	0.0450275	-0.0262935	0.0876434	0.441906	0.0971345	0.236361	1	0.165665	0.342938	0.622814
	Sig. (2-tailed)	0.206458	0.75587	0.0142636	0.626414	0.101652	0.651535	0.794091	0.395818	2.36682e-06	0.333881	0.0147158		0.0866263	0.000279854	1.01545e-12
	N	75	95	92	88	103	103	101	96	105	101	106	108	108	108	106
SSSBoredomSusceptibility	Pearson Correlation	-0.0769531	0.0148758	0.369109	-0.0428788	0.239509	0.292749	0.20067	0.308046	0.231473	0.426232	0.356076	0.165665	1	0.0992707	0.570686
	Sig. (2-tailed)	0.505921	0.885012	0.000251309	0.688212	0.0138632	0.00244098	0.0421085	0.00203023	0.0164432	7.15398e-06	0.000155488	0.0866263		0.302158	1.69366e-10
	N	77	97	94	90	105	105	103	98	107	103	108	108	110	110	106
SSSThrillAdventSeek	Pearson Correlation	0.0283483	0.0792314	-0.0378509	0.038742	0.0512599	0.238904	0.0985968	0.180522	0.806032	0.0822505	0.219851	0.342938	0.0992707	1	0.701883
	Sig. (2-tailed)	0.806661	0.440448	0.717204	0.71695	0.603543	0.0141124	0.321757	0.0752732	1.16329e-25	0.408824	0.0222414	0.000279854	0.302158		5.22932e-17
	N	77	97	94	90	105	105	103	98	107	103	108	108	110	110	106
SSSTotalCompletesOnly	Pearson Correlation	-0.127783	0.113558	0.427952	0.0424853	0.317241	0.371952	0.172703	0.369888	0.710093	0.405422	0.702583	0.622814	0.570686	0.701883	1
	Sig. (2-tailed)	0.281321	0.278447	2.58286e-05	0.697718	0.00122723	0.000128191	0.0873724	0.000243266	4.51718e-17	3.1424e-05	4.72288e-17	1.01545e-12	1.69366e-10	5.22932e-17
	N	73	93	90	86	101	101	99	94	103	99	106	106	106	106	106
Virgin	Pearson Correlation	.(a)	-0.0660932	0.362781	0.0487279	0.0459737	-0.0816423	-0.037163	-0.0211029	0.112957	0.0857436	0.3129	0.122099	0.0339517	0.185854	0.270166
	Sig. (2-tailed)	0	0.520089	0.000280668	0.654012	0.644704	0.412309	0.712156	0.838291	0.251265	0.396316	0.0013648	0.221511	0.732235	0.0589006	0.00655907
	N	78	97	96	87	103	103	101	96	105	100	102	102	104	104	100

## Sheet: Male
Correlations(b)
		AgeSex	KidsAge	SOI	R230LogK	BISAttentionalImpulsivity	BISMotorImpulsivity	BISNonPlaningImpulsivity	BISTotal	EIQVenturesomeness	EIQImpulsivity	SSSDisinhbition	SSSExperSeek	SSSBoredomSusceptibility	SSSThrillAdventSeek	SSSTotalCompletesOnly
AgeSex	Pearson Correlation	1	-0.0444759	-0.226627	-0.0393073	-0.0222093	0.0591878	0.213538	0.165859	-0.100027	0.0553667	-0.169194	0.0825759	-0.0717721	0.13972	0.0648654
	Sig. (2-tailed)		0.764052	0.129888	0.795359	0.883524	0.689446	0.158996	0.306388	0.494082	0.711652	0.24516	0.57686	0.624086	0.338314	0.672053
	N	51	48	46	46	46	48	45	40	49	47	49	48	49	49	45
KidsAge	Pearson Correlation	-0.0444759	1	-0.0299357	-0.156581	-0.174421	-0.0705329	-0.165795	-0.216438	0.0331428	-0.2153	0.129985	-0.0409113	0.0978894	0.0979561	0.120427
	Sig. (2-tailed)	0.764052		0.820382	0.212912	0.161307	0.56468	0.183381	0.0967116	0.785334	0.0801663	0.290738	0.738556	0.420131	0.419813	0.343189
	N	48	72	60	65	66	69	66	60	70	67	68	69	70	70	64
SOI	Pearson Correlation	-0.226627	-0.0299357	1	0.161365	0.303465	0.331231	0.12278	0.317003	0.157982	0.462322	0.526051	0.131582	0.527866	0.0048827	0.461402
	Sig. (2-tailed)	0.129888	0.820382		0.222097	0.0184202	0.00854547	0.354225	0.0195138	0.216229	0.000200123	1.12799e-05	0.307998	8.75432e-06	0.969704	0.000266961
	N	46	60	65	59	60	62	59	54	63	60	62	62	63	63	58
R230LogK	Pearson Correlation	-0.0393073	-0.156581	0.161365	1	0.263806	0.188534	0.213357	0.31831	-0.0632986	0.395953	0.194771	-0.0770453	0.152851	-0.146415	0.0260611
	Sig. (2-tailed)	0.795359	0.212912	0.222097		0.0273372	0.118043	0.0783692	0.011009	0.597335	0.000691478	0.103595	0.523068	0.199902	0.219727	0.834182
	N	46	65	59	74	70	70	69	63	72	70	71	71	72	72	67
BISAttentionalImpulsivity	Pearson Correlation	-0.0222093	-0.174421	0.303465	0.263806	1	0.529647	0.501374	0.825482	0.0628612	0.61855	0.140679	0.0688604	0.338889	-0.0832267	0.170083
	Sig. (2-tailed)	0.883524	0.161307	0.0184202	0.0273372		2.0393e-06	9.81799e-06	8.48608e-18	0.597264	1.15441e-08	0.245398	0.568266	0.00359191	0.483907	0.168809
	N	46	66	60	70	74	71	70	67	73	70	70	71	72	73	67
BISMotorImpulsivity	Pearson Correlation	0.0591878	-0.0705329	0.331231	0.188534	0.529647	1	0.479882	0.803078	0.130874	0.667582	0.260654	0.414971	0.377356	0.0724333	0.405296
	Sig. (2-tailed)	0.689446	0.56468	0.00854547	0.118043	2.0393e-06		1.995e-05	2.95509e-16	0.263061	1.50703e-10	0.0270084	0.000261855	0.000845637	0.536861	0.000606729
	N	48	69	62	70	71	77	72	67	75	72	72	73	75	75	68
BISNonPlaningImpulsivity	Pearson Correlation	0.213538	-0.165795	0.12278	0.213357	0.501374	0.479882	1	0.838504	0.0497063	0.562442	0.246531	0.105872	0.34249	-0.0157137	0.275884
	Sig. (2-tailed)	0.158996	0.183381	0.354225	0.0783692	9.81799e-06	1.995e-05		8.47238e-19	0.676226	4.03677e-07	0.0382151	0.376093	0.0030171	0.895025	0.0238363
	N	45	66	59	69	70	72	75	67	73	70	71	72	73	73	67
BISTotal	Pearson Correlation	0.165859	-0.216438	0.317003	0.31831	0.825482	0.803078	0.838504	1	0.0703261	0.75184	0.252275	0.199201	0.424613	-0.0337286	0.33598
	Sig. (2-tailed)	0.306388	0.0967116	0.0195138	0.011009	8.48608e-18	2.95509e-16	8.47238e-19		0.574722	8.08714e-13	0.0460798	0.114552	0.000422982	0.788043	0.00867718
	N	40	60	54	63	67	67	67	67	66	64	63	64	65	66	60
EIQVenturesomeness	Pearson Correlation	-0.100027	0.0331428	0.157982	-0.0632986	0.0628612	0.130874	0.0497063	0.0703261	1	0.16961	0.131448	0.48668	0.321396	0.78199	0.641725
	Sig. (2-tailed)	0.494082	0.785334	0.216229	0.597335	0.597264	0.263061	0.676226	0.574722		0.145735	0.260955	7.1914e-06	0.00387524	1.10615e-17	9.48794e-10
	N	49	70	63	72	73	75	73	66	80	75	75	77	79	80	73
EIQImpulsivity	Pearson Correlation	0.0553667	-0.2153	0.462322	0.395953	0.61855	0.667582	0.562442	0.75184	0.16961	1	0.388329	0.367515	0.581661	-0.034194	0.449046
	Sig. (2-tailed)	0.711652	0.0801663	0.000200123	0.000691478	1.15441e-08	1.50703e-10	4.03677e-07	8.08714e-13	0.145735		0.00068655	0.00127664	4.43475e-08	0.770868	9.65263e-05
	N	47	67	60	70	70	72	70	64	75	76	73	74	75	75	70
SSSDisinhbition	Pearson Correlation	-0.169194	0.129985	0.526051	0.194771	0.140679	0.260654	0.246531	0.252275	0.131448	0.388329	1	0.140738	0.499913	0.0156689	0.643491
	Sig. (2-tailed)	0.24516	0.290738	1.12799e-05	0.103595	0.245398	0.0270084	0.0382151	0.0460798	0.260955	0.00068655		0.228451	4.96041e-06	0.893857	8.24964e-10
	N	49	68	62	71	70	72	71	63	75	73	77	75	75	75	73
SSSExperSeek	Pearson Correlation	0.0825759	-0.0409113	0.131582	-0.0770453	0.0688604	0.414971	0.105872	0.199201	0.48668	0.367515	0.140738	1	0.393836	0.406713	0.700035
	Sig. (2-tailed)	0.57686	0.738556	0.307998	0.523068	0.568266	0.000261855	0.376093	0.114552	7.1914e-06	0.00127664	0.228451		0.000394495	0.000242038	5.50747e-12
	N	48	69	62	71	71	73	72	64	77	74	75	78	77	77	73
SSSBoredomSusceptibility	Pearson Correlation	-0.0717721	0.0978894	0.527866	0.152851	0.338889	0.377356	0.34249	0.424613	0.321396	0.581661	0.499913	0.393836	1	0.0595562	0.708462
	Sig. (2-tailed)	0.624086	0.420131	8.75432e-06	0.199902	0.00359191	0.000845637	0.0030171	0.000422982	0.00387524	4.43475e-08	4.96041e-06	0.000394495		0.602107	2.35994e-12
	N	49	70	63	72	72	75	73	65	79	75	75	77	80	79	73
SSSThrillAdventSeek	Pearson Correlation	0.13972	0.0979561	0.0048827	-0.146415	-0.0832267	0.0724333	-0.0157137	-0.0337286	0.78199	-0.034194	0.0156689	0.406713	0.0595562	1	0.5822
	Sig. (2-tailed)	0.338314	0.419813	0.969704	0.219727	0.483907	0.536861	0.895025	0.788043	1.10615e-17	0.770868	0.893857	0.000242038	0.602107		6.5606e-08
	N	49	70	63	72	73	75	73	66	80	75	75	77	79	80	73
SSSTotalCompletesOnly	Pearson Correlation	0.0648654	0.120427	0.461402	0.0260611	0.170083	0.405296	0.275884	0.33598	0.641725	0.449046	0.643491	0.700035	0.708462	0.5822	1
	Sig. (2-tailed)	0.672053	0.343189	0.000266961	0.834182	0.168809	0.000606729	0.0238363	0.00867718	9.48794e-10	9.65263e-05	8.24964e-10	5.50747e-12	2.35994e-12	6.5606e-08
	N	45	64	58	67	67	68	67	60	73	70	73	73	73	73	73

## Sheet: Combined Male and Female
Correlations
		AgeSex	KidsAge	SOI	R230LogK	BISAttentionalImpulsivity	BISMotorImpulsivity	BISNonPlaningImpulsivity	BISTotal	EIQVenturesomeness	EIQImpulsivity	SSSDisinhbition	SSSExperSeek	SSSBoredomSusceptibility	SSSThrillAdventSeek	SSSTotalCompletesOnly
AgeSex	Pearson Correlation	1	0.0890202	-0.206*	0.0704517	-0.0913818	-0.0164207	0.0099621	-0.0357574	-0.0749475	-0.0109854	-0.190*	-0.0590372	-0.0670149	0.0630116	-0.0645888
	Sig. (2-tailed)		0.333603	0.0226545	0.462482	0.318836	0.856357	0.914369	0.70946	0.406149	0.905209	0.0347514	0.516575	0.45592	0.483333	0.487136
	N	129	120	122	111	121	124	119	111	125	120	124	123	126	126	118
Kids	Pearson Correlation	0.0890202	1	0.0926219	-0.0609827	-0.0581923	0.0951531	0.0341503	0.0210469	0.127592	-0.0126031	0.198084	-0.0333815	0.0929846	0.108859	0.145709
	Sig. (2-tailed)	0.333603		0.262864	0.461559	0.460601	0.224087	0.668135	0.798227	0.0993174	0.874319	0.0112553	0.671317	0.232012	0.161403	0.0686265
	N	120	172	148	148	163	165	160	150	168	160	163	164	167	167	157
SOI	Pearson Correlation	-0.21*	0.0926219	1	0.160018	0.301966	0.328115	0.155951	0.320699	0.187134	0.412269	0.546253	0.187489	0.465599	0.0249886	0.467914
	Sig. (2-tailed)	0.0226545	0.262864		0.0598777	0.000148582	2.72682e-05	0.0550384	9.42246e-05	0.0185526	1.44219e-07	2.3426e-13	0.0198904	8.02559e-10	0.756065	2.01727e-09
	N	122	148	162	139	153	157	152	143	158	151	154	154	157	157	148
DDT	Pearson Correlation	0.0704517	-0.0609827	0.160018	1	0.0800796	0.132897	0.123662	0.150222	0.00816243	0.205356	0.118955	-0.0145645	0.0692302	-0.038063	0.0405396
	Sig. (2-tailed)	0.462482	0.461559	0.0598777		0.317214	0.0938787	0.124042	0.0693517	0.917637	0.0103667	0.135321	0.855416	0.381365	0.630597	0.618809
	N	111	148	139	166	158	160	156	147	163	155	159	159	162	162	153
BIS-AI	Pearson Correlation	-0.0913818	-0.0581923	0.30**	0.0800796	1	0.542149	0.447112	0.803906	0.109518	0.531053	0.297613	0.119349	0.307031	0.0177572	0.280584
	Sig. (2-tailed)	0.318836	0.460601	0.000148582	0.317214		9.28877e-15	6.97073e-10	2.65995e-39	0.144459	6.67459e-14	6.99083e-05	0.116743	3.229e-05	0.814007	0.000229684
	N	121	163	153	158	182	175	173	168	179	172	173	174	177	178	168
BIS-MI	Pearson Correlation	-0.0164207	0.0951531	0.33**	0.132897	0.54**	1	0.48646	0.83561	0.243606	0.558544	0.337273	0.199414	0.359483	0.19384	0.412025
	Sig. (2-tailed)	0.856357	0.224087	2.72682e-05	0.0938787	9.28877e-15		7.65038e-12	4.78044e-45	0.000983058	1.40523e-15	5.0146e-06	0.00796899	7.19407e-07	0.00912589	2.60928e-08
	N	124	165	157	160	175	185	176	168	180	173	175	176	180	180	169
BIS-NPI	Pearson Correlation	0.0099621	0.0341503	0.155951	0.123662	0.45*	0.48646	1	0.813229	0.112223	0.442032	0.233814	0.027768	0.2817	0.0635821	0.232375
	Sig. (2-tailed)	0.914369	0.668135	0.0550384	0.124042	6.97073e-10	7.65038e-12		7.07822e-41	0.138105	1.78136e-09	0.002022	0.716864	0.000152152	0.401834	0.00258959
	N	119	160	152	156	173	176	181	168	176	169	172	173	176	176	166
BIS-Total	Pearson Correlation	-0.0357574	0.0210469	0.32**	0.150222	0.80**	0.83561	0.813229	1	0.185352	0.633804	0.350472	0.123166	0.386439	0.11423	0.377402
	Sig. (2-tailed)	0.70946	0.798227	9.42246e-05	0.0693517	2.65995e-39	4.78044e-45	7.07822e-41		0.01715	3.05554e-19	5.92916e-06	0.120748	3.48555e-07	0.145271	1.40063e-06
	N	111	150	143	147	168	168	168	168	165	159	159	160	163	164	154
EIQ-V	Pearson Correlation	-0.0749475	0.127592	0.19**	0.00816243	0.109518	0.243606	0.112223	0.185352	1	0.245362	0.239694	0.455286	0.301528	0.799148	0.692014
	Sig. (2-tailed)	0.406149	0.0993174	0.0185526	0.917637	0.144459	0.000983058	0.138105	0.01715		0.000931371	0.00119193	1.06471e-10	2.88534e-05	9.40962e-43	2.04943e-26
	N	125	168	158	163	179	180	176	165	190	179	180	182	186	187	176
EQI-I	Pearson Correlation	-0.0109854	-0.0126031	0.41**	0.21*	0.53**	0.558544	0.442032	0.633804	0.245362	1	0.424976	0.230648	0.514664	0.0475077	0.440282
	Sig. (2-tailed)	0.905209	0.874319	1.44219e-07	0.0103667	6.67459e-14	1.40523e-15	1.78136e-09	3.05554e-19	0.000931371		5.06913e-09	0.00213461	1.99562e-13	0.528876	2.09842e-09
	N	120	160	151	155	172	173	169	159	179	182	174	175	178	178	169
SSS-D	Pearson Correlation	-0.19*	0.20*	0.55**	0.118955	0.297613	0.337273	0.233814	0.350472	0.239694	0.424976	1	0.186766	0.436658	0.147152	0.681025
	Sig. (2-tailed)	0.0347514	0.0112553	2.3426e-13	0.135321	6.99083e-05	5.0146e-06	0.002022	5.92916e-06	0.00119193	5.06913e-09		0.0118203	6.42965e-10	0.0468304	9.71038e-26
	N	124	163	154	159	173	175	172	159	180	174	185	181	183	183	179
SSS-ES	Pearson Correlation	-0.0590372	-0.0333815	0.19**	-0.0145645	0.119349	0.199414	0.027768	0.123166	0.455286	0.230648	0.186766	1	0.27527	0.367606	0.648863
	Sig. (2-tailed)	0.516575	0.671317	0.0198904	0.855416	0.116743	0.00796899	0.716864	0.120748	1.06471e-10	0.00213461	0.0118203		0.000149304	2.64022e-07	9.06606e-23
	N	123	164	154	159	174	176	173	160	182	175	181	186	185	185	179
SSS-BS	Pearson Correlation	-0.0670149	0.0929846	0.47**	0.0692302	0.307031	0.359483	0.2817	0.386439	0.301528	0.514664	0.436658	0.27527	1	0.102391	0.643757
	Sig. (2-tailed)	0.45592	0.232012	8.02559e-10	0.381365	3.229e-05	7.19407e-07	0.000152152	3.48555e-07	2.88534e-05	1.99562e-13	6.42965e-10	0.000149304		0.160916	2.49117e-22
	N	126	167	157	162	177	180	176	163	186	178	183	185	190	189	179
SSS-TAS	Pearson Correlation	0.0630116	0.108859	0.0249886	-0.038063	0.0177572	0.19384	0.0635821	0.11423	0.799148	0.0475077	0.147152	0.367606	0.102391	1	0.659638
	Sig. (2-tailed)	0.483333	0.161403	0.756065	0.630597	0.814007	0.00912589	0.401834	0.145271	9.40962e-43	0.528876	0.0468304	2.64022e-07	0.160916		1.00669e-23
	N	126	167	157	162	178	180	176	164	187	178	183	185	189	190	179
SSS-Total	Pearson Correlation	-0.0645888	0.145709	0.47**	0.0405396	0.280584	0.412025	0.232375	0.377402	0.692014	0.440282	0.681025	0.648863	0.643757	0.659638	1
	Sig. (2-tailed)	0.487136	0.0686265	2.01727e-09	0.618809	0.000229684	2.60928e-08	0.00258959	1.40063e-06	2.04943e-26	2.09842e-09	9.71038e-26	9.06606e-23	2.49117e-22	1.00669e-23
	N	118	157	148	153	168	169	166	154	176	169	179	179	179	179	179
*	Correlation is significant at the 0.05 level (2-tailed).
**	Correlation is significant at the 0.01 level (2-tailed).
a	Cannot be computed because at least one of the variables is constant.
